# Supplementary material for: Targeted multi-platform metabolome analysis and enzyme activity analysis of kiwifruit during postharvest ripening
Source: Front Plant Sci. 2023 Mar 7;14:1120166. doi: 10.3389/fpls.2023.1120166 (PMC10028114; doi:10.3389/fpls.2023.1120166)
Supplement: Supplementary file 2 [file Table_2.xlsx]

## Sheet: Sheet1
Supplementary Table 2 The mass spectrum information of 12 detected soluble sugars
Compounds	Class	Molecular Weight	Ion mode	Formula	RT	Equation	R2	LLOQ	ULOQ	CAS
Arabinose	monosaccharide	150.052825	Positive	C5H10O5	11.974	y = 0.561774 x + 4.674654E-004	0.99581763	0.003	25	10323-20-3
Fructose	monosaccharide	180.06339	Positive	C6H12O6	15.662	y = 0.040730 x + 8.020776E-004	0.999088763	0.006	50	7660-25-5
Fucose	monosaccharide	164.068475	Positive	C6H12O5	13.167	y = 0.682784 x - 0.001180	0.998947579	0.003	3	2438-80-4
Galactose	monosaccharide	180.06339	Positive	C6H12O6	16.056	y = 0.010596 x - 1.662696E-004	0.999315258	0.015	25	59-23-4
Glucose	monosaccharide	180.06339	Positive	C6H12O6	16.201	y = 0.690069 x - 3.553621E-004	0.992317721	0.006	50	50-99-7
Inositol	monosaccharide	180.06339	Positive	C6H12O6	19.318	y = 0.330143 x + 3.582690E-004	0.998030116	0.003	6	87-89-8
Lactose	disaccharide	342.116215	Positive	C12H22O11	23.684	y = 0.159016 x + 2.192057E-004	0.998426928	0.003	0.3	63-42-3
Maltose	disaccharide	342.116215	Positive	C12H22O11	24.08	y = 0.204335 x - 6.053326E-004	0.997004212	0.003	6	69-79-4
Rhamnose	monosaccharide	182.07904	Positive	C6H14O6	12.809	y = 0.065822 x - 9.277288E-005	0.99909408	0.003	25	10030-85-0
Sorbitol	monosaccharide	182.07904	Positive	C6H14O6	17.101	y = 1.059965 x + 0.001901	0.996392469	0.006	20	50-70-4
Sucrose	disaccharide	342.116215	Positive	C12H22O11	23.308	y = 0.138699 x + 3.509361E-004	0.993219755	0.006	50	57-50-1
Trehalose	disaccharide	342.116215	Positive	C12H22O11	24.144	y = 0.944651 x + 0.001751	0.998363476	0.003	0.3	99-20-7
Xylitol	monosaccharide	152.068475	Positive	C5H12O5	12.616	y = 0.526994 x - 6.628159E-004	0.999780859	0.003	0.3	87-99-0
