# Supplementary material for: Targeted multi-platform metabolome analysis and enzyme activity analysis of kiwifruit during postharvest ripening
Source: Front Plant Sci. 2023 Mar 7;14:1120166. doi: 10.3389/fpls.2023.1120166 (PMC10028114; doi:10.3389/fpls.2023.1120166)
Supplement: Supplementary file 3 [file Table_3.xlsx]

## Sheet: Sheet1
Supplementary Table 3 The mass spectrum information of 31 detected organic acids
Compounds	Molecular Weight	Ion mode	Formula	RT	Equation	R2	LLOQ	ULOQ	CAS
2-methylsuccinic acid	132.115	Negative	C5H8O4	2.23	y = 7400.30265 x + 22397.91310	0.99895	100	10000	498-21-5
4-coumaric acid	164.158	Negative	C9H8O3	3.64	y = 5.84283e4 x + 4130.35825	0.99561	10	10000	501-98-4
adipic acid	146.141	Negative	C6H10O4	2.45	y = 3525.03701 x + 14140.08321	0.99289	20	10000	124-04-9
aminobutyric acid	103.12	Positive	C4H9NO2	0.76	y = 3.40836e4 x + 10680.01815	0.99901	10	10000	56-12-2
azelaic acid	188.221	Negative	C9H16O4	4.06	y = 3.11369e4 x + 7.76896e5	0.99906	5	10000	123-99-9
benzoic acid	122.121	Negative	C7H6O2	4.23	y = 1525.57809 x - 3487.81394	0.99857	200	10000	65-85-0
caffeic acid	180.157	Negative	C9H8O4	3.18	y = 7.21847e4 x + 3125.24045	0.99177	50	10000	331-39-5
cinnamic acid	148.159	Positive	C9H8O2	4.88	y = 21326.25407 x + 11164.80740	0.99886	20	10000	621-82-9
Citric-acid	129	Negative	C6H8O7	5.75	y = 7.67993e4 x - 3.68361e6	0.99616	20	2000	77-92-9
cis-aconitic acid	174.108	Negative	C6H6O6	1.37	y = 819.43021 x - 3.79597e5	0.99412	1000	10000	585-84-2
cryptochlorogenic acid	354.309	Negative	C16H18O9	2.84	y = 10776.02984 x + 253.00274	0.99923	5	10000	905-99-7
hydroxybutyric acid	104.105	Negative	C4H8O3	1.58	y = 5725.86283 x + 5.84977e4	0.99179	200	10000	625-72-9
ferulic acid	194.184	Negative	C10H10O4	3.79	y = 13737.86889 x + 1609.49460	0.99951	5	10000	1135-24-6
fumaric acid	116.072	Negative	C4H4O4	1.41	y = 1954.30854 x + 9039.66446	0.99955	1000	10000	110-17-8
glutaric acid	132.115	Negative	C5H8O4	1.98	y = 1464.84461 x + 3.07135e4	0.99866	500	10000	110-94-1
hippuric acid	179.173	Negative	C9H9NO3	3.18	y = 17807.94037 x + 2546.36421	0.99281	10	10000	495-69-2
levulinic acid	116.115	Negative	C5H8O3	2.01	y = 1778.78067 x + 5.82496e4	0.99931	1000	10000	123-76-2
malic acid	134.087	Negative	C4H6O5	0.87	y = 1673.17114 x + 6817.85751	0.99423	200	10000	97-67-6
maslinic acid	472.35526	Positive	C30H48O4	7.95	y = 12.76965 x + 3251.48982	0.99488	500	10000	4373-41-5
neochlorogenic acid	354.309	Negative	C16H18O9	2.39	y = 3.38100e4 x + 4317.62723	0.99848	2	10000	906-33-2
oleanic acid	456.3603454	Positive	C30H48O3	9.44	y = 67.82693 x + 1759.53863	0.99897	200	10000	508-02-1
pantothenic acid	219.235	Negative	C9H17NO5	2.16	y = 19515.50407 x + 343.19762	0.99598	10	10000	79-83-4
pyroglutamic acid	129.114	Positive	C5H7NO3	1.23	y = 4.11488e5 x + 3.75286e5	0.99630	10	10000	98-79-3
pyruvic acid	88.0621	Negative	C3H4O3	0.94	y = 1007.41485 x + 8295.21433	0.99292	1000	10000	127-17-3
quinic acid	192.17	Negative	C7H12O6	0.84	y = 273.08 x + 4956.8231	0.9996	20	10000	36413-60-2
sebacic acid	202.248	Negative	C10H18O4	4.52	y = 1.53942e5 x + 1.19968e5	0.99650	20	10000	111-20-6
shikimic acid	174.151	Negative	C7H10O5	0.87	y = 2421.59243 x + 1465.69310	0.99179	20	10000	138-59-0
suberic acid	174.194	Negative	C8H14O4	3.59	y = 25143.13388 x + 1.36885e5	0.99266	5	10000	505-48-6
succinic acid	118.088	Negative	C4H6O4	1.52	y = 11970.11584 x + 1.25987e5	0.99890	100	10000	110-15-6
tartaric acid	150.087	Negative	C4H6O6	0.86	y = 168.07262 x + 266.75237	0.99223	500	10000	147-71-7
taurine	125.147	Negative	C2H7NO3S	0.77	y = 27125.15582 x + 2579.20413	0.99289	5	10000	107-35-7
