# Supplementary material for: Targeted multi-platform metabolome analysis and enzyme activity analysis of kiwifruit during postharvest ripening
Source: Front Plant Sci. 2023 Mar 7;14:1120166. doi: 10.3389/fpls.2023.1120166 (PMC10028114; doi:10.3389/fpls.2023.1120166)
Supplement: Supplementary file 4 [file Table_4.xlsx]

## Sheet: Sheet1
Supplementary Table 4 The mass spectrum information of 48 detected energy metabolites
Index	Class	Molecular Weight	Ion mode	Formula	CAS	RT	Equation	R2	LLOQ	ULOQ
2-Phospho-D-glycerate	Phosphoric acids	185.9929391	Negative	C3H7O7P	3443-57-0	5.37	y = 10254.45001 x - 1.32750e6	0.99009	100	10000
3-phenyllactic-acid	Organic acid And Its derivatives	166.0629942	Negative	C9H10O3	828-01-3	0.56	y = 7.08949e4 x - 3.32651e4	0.99928	5	10000
6-Phosphogluconic-acid	Phosphate sugars	276.024637	Negative	C6H13O10P	921-62-0	5.46	y = 2352.99547 x - 8.90309e4	0.99036	200	10000
Acetyl-CoA	CoEnzyme and vitamins	809.125779	Positive	C23H38N7O17P3S	72-89-9	4.65	y = 8.57412e4 x - 3.62830e6	0.99636	50	10000
Adenine	Nucleotide and Its metabolomics	135.054495	Negative	C5H5N5	73-24-5	1.43	y = 7.31516e4 x + 9364.54972	0.99523	0.01	2000
ADP	Nucleotide and Its metabolomics	427.029419	Negative	C10H15N5O10P2	58-64-0	5.71	y = 19695.06924 x - 9.45843e5	0.99564	5	10000
Alpha-Ketoglutaric-Acid	Organic acid And Its derivatives	146.021525	Negative	C5H6O5	328-50-7	1.86	y = 9078.46599 x - 1.04351e6	0.99278	200	10000
AMP	Nucleotide and Its metabolomics	347.063087	Negative	C10H14N5O7P	61-19-8	4.96	y = 4.93018e4 x - 9.69588e5	0.99751	10	20000
Arginine	Amino acids	174.111676	Positive	C6H14N4O2	74-79-3	10.09	y = 1.38673e5 x + 2.43065e6	0.99902	5	10000
Argininosuccinic-acid	Organic acid And Its derivatives	290.122636	Negative	C10H18N4O6	2387-71-5	6.48	y = 1291.29763 x - 9857.61137	0.99834	500	20000
ATP	Nucleotide and Its metabolomics	506.995751	Negative	C10H16N5O13P3	56-65-5	6.13	y = 16520.22892 x + 16282.30471	0.99477	10	20000
BPG	Phosphoric acids	265.9592695	Negative	C3H8O10P2	138-81-8	6.65	y = 5.87070e4 x + 1.24604e5	0.99926	1	10000
D-Erythrose-4-phosphate	Phosphate sugars	200.008592	Negative	C4H9O7P	585-18-2	6.08	y = 7532.12412 x - 13406.03370	0.99633	500	10000
D-Glucose-1-phosphate	Phosphate sugars	260.0297185	Negative	C6H13O9P	59-56-3	5.64	y = 8427.22065 x - 25597.32072	0.99093	1000	10000
D-Glucose-6-phosphate	Phosphate sugars	260.029722	Negative	C6H13O9P	56-73-5	6.09	y = 1.66999e5 x - 3.16312e6	0.99615	10	20000
Dihydroxyacetone-phosphate	Phosphoric acids	169.998027	Negative	C3H7O6P	57-04-5	5.23	y = 12081.75272 x - 7.82054e5	0.99380	1000	10000
D-Ribulose-5-phosphate	Phosphate sugars	230.0191538	Negative	C5H11O8P	4151-19-3	4.9	y = 28614.11046 x - 1.37457e6	0.99745	1000	10000
Flavin-mononucleotide	CoEnzyme and vitamins	456.1046148	Negative	C17H21N4O9P	146-17-8	4.65	y = 5520.55239 x - 2.41709e5	0.99948	20	10000
Fructose-1,6-bisphosphate	Phosphate sugars	339.996054	Negative	C6H14O12P2	34693-15-7	6.78	y = 10352.27285 x + 10165.52876	0.99206	50	10000
Fumaric-acid	Organic acid And Its derivatives	116.01096	Negative	C4H4O4	110-17-8	2.47	y = 5653.30813 x - 6.00812e5	0.99648	500	10000
Glutamine	Amino acid derivatives	146.069143	Positive	C5H10N2O3	56-85-9	5.22	y = 6.34972e4 x + 3427.85972	0.99847	20	2000
Glycerol-3-phosphate	Phosphoric acids	172.013677	Negative	C3H9O6P	57-03-4	4.9	y = 12318.83966 x - 2.22693e5	0.99455	20	500
Guanosine	Nucleotide and Its metabolomics	283.09167	Negative	C10H13N5O5	118-00-3	2.85	y = 6.63385e4 x - 3.51368e4	0.99875	50	10000
Guanosine-diphosphate	Nucleotide and Its metabolomics	443.024334	Negative	C10H15N5O11P2	146-91-8	6.28	y = 4785.59136 x + 14039.21533	0.99177	200	10000
IMP	Nucleotide and Its metabolomics	348.047103	Negative	C10H13N4O8P	131-99-7	4.95	y = 5780.93781 x - 9.61923e4	0.99471	50	20000
Inosine	Nucleotide and Its metabolomics	268.080771	Negative	C10H12N4O5	58-63-9	2	y = 2.89291e5 x - 5.14799e4	0.99837	0.5	10000
Isocitric-acid	Organic acid And Its derivatives	192.027005	Negative	C6H8O7	320-77-4	5.22	y = 1.05412e5 x - 5.11697e6	0.99830	200	10000
Lactate	Organic acid And Its derivatives	90.031695	Negative	C3H6O3	50-21-5	0.73	y = 5.70467e4 x + 4.13314e5	0.99498	200	10000
L-Alanine	Amino acids	89.04767847	Negative	C3H7NO2	56-41-7	4.6	y = 27.96803 x - 470.53876	0.99016	10	5000
L-Asparagine	Amino acids	132.053493	Negative	C4H8N2O3	70-47-3	5.22	y = 7912.49270 x + 7.32097e5	0.99659	50	5000
L-citrulline	Amino acids	175.095692	Negative	C6H13N3O3	372-75-8	5.73	y = 8991.62914 x + 6.61151e4	0.99482	20	10000
L-Cystine	Amino acids	240.023848	Positive	C6H12N2O4S2	56-89-3	6.09	y = 4.06677e4 x - 2.80006e6	0.99217	50	20000
L-Glutamic-acid	Amino acids	147.053159	Negative	C5H9NO4	56-86-0(6893-26-1)	4.3	y = 1450.79220 x - 20882.67649	0.99526	50	5000
L-Leucine	Amino acids	131.094629	Positive	C6H13NO2	61-90-5	2.72	y = 3.06735e4 x + 3.86113e4	0.99102	50	10000
Lysine	Amino acids	146.105528	Positive	C6H14N2O2	56-87-1	10.22	y = 3.87986e4 x + 3.70795e5	0.99845	20	20000
Ornithine	Amino acids	132.089878	Positive	C5H12N2O2	3184-13-2	9.63	y = 9564.74005 x - 4.56403e5	0.99851	10	20000
Oxaloacetate	Organic acid And Its derivatives	132.0058732	Negative	C4H4O5	328-42-7	0.7	y = 124.94894 x + 24619.69227	0.99129	500	10000
Phosphoenolpyruvic-acid	Phosphoric acids	167.982377	Negative	C3H5O6P	138-08-9	5.34	y = 29005.85811 x - 3.09367e6	0.99513	20	10000
Phosphorylethanolamine	LPE	141.019096	Negative	C2H8NO4P	1071-23-4	6.7	y = 3040.93623 x - 28940.86710	0.99880	20	10000
Sedoheptulose-7-phosphate	Phosphate sugars	290.0402837	Negative	C7H15O10P	2646-35-7	5.74	y = 6554.29759 x - 1.50005e5	0.99683	200	10000
Serine	Amino acids	105.042594	Negative	C3H7NO3	56-45-1	5.27	y = 2223.72430 x + 7.65851e4	0.99651	20	5000
Succinyl-CoA	CoEnzyme and vitamins	867.1312524	Positive	C25H40N7O19P3S	604-98-8	5.59	y = 446.32897 x - 28013.69160	0.99879	200	10000
Threonine	Amino acids	119.058244	Negative	C4H9NO3	72-19-5	4.63	y = 4817.79576 x + 23827.86485	0.99536	20	10000
Trehalose-6-phosphate	Phosphate sugars	422.082547	Negative	C12H23O14P	4484-88-2	6.68	y = 2083.76294 x + 21048.24366	0.99468	50	10000
Tyrosine	Amino acids	181.0738932	Negative	C9H11NO3	60-18-4	3.62	y = 17115.62084 x - 5.27217e4	0.99786	20	10000
UDP-GlcNAc	Nucleotide and Its metabolomics	607.0815695	Negative	C17H27N3O17P2	528-04-1	4.6	y = 18822.55385 x - 1.82443e6	0.99058	100	10000
UMP	Nucleotide and Its metabolomics	324.03587	Negative	C9H13N2O9P	58-97-9	4.97	y = 11283.55933 x - 5.43233e5	0.99568	100	20000
Uracil	Nucleotide and Its metabolomics	112.027278	Negative	C4H4N2O2	66-22-8	1.06	y = 24675.74555 x + 7870.20652	0.99769	1	100
