# Supplementary material for: Targeted multi-platform metabolome analysis and enzyme activity analysis of kiwifruit during postharvest ripening
Source: Front Plant Sci. 2023 Mar 7;14:1120166. doi: 10.3389/fpls.2023.1120166 (PMC10028114; doi:10.3389/fpls.2023.1120166)
Supplement: Supplementary file 5 [file Table_5.xlsx]

## Sheet: Sheet1
Supplementary Table 5 The mass spectrum information of 48 detected hormones
Index	Compounds	Class	Molecular Weight	Ion mode	Formula	CAS	RT	Equation	R2	LLOQ	ULOQ
2MeScZR	2-Methylthio-cis-zeatin riboside	CK	397.14199	Positive	C16H23N5O5S	52049-48-6	4.58	y = 0.14785 x + 4.57904e-4	0.99659	0.1	500
5DS	5-Deoxystrigol	SL	330.146725	Positive	C19H22O5	151716-18-6	7.50	y = 18578.23488 x - 15339.63757	0.99330	2	500
ABA-GE	ABA-glucosyl ester	ABA	426.188985	Negative	C21H30O9	79199-48-7	4.46	y = 0.00102 x - 0.00562	0.99487	5	500
ACC	1-Aminocyclopropanecarboxylic acid	ETH	101.047679	Positive	C4H7NO2	22059-21-8	0.71	y = 12299.74319 x - 16267.76671	0.99582	1	500
cZ9G	cis-Zeatin-9-glucoside	CK	381.164835	Positive	C16H23N5O6	169565-72-4	3.27	y = 0.32807 x - 0.00418	0.99884	0.1	500
cZROG	cis-Zeatin-O-glucoside riboside	CK	513.207095	Positive	C21H31N5O10	125225-72-1	3.51	y = 0.07575 x - 0.02870	0.99757	0.1	500
DHZ7G	Dihydrozeatin-7-glucoside	CK	383.180485	Positive	C16H25N5O6	91599-03-0	3.17	y = 0.40196 x + 0.00151	0.99070	0.1	500
DHZR	Dihydrozeatin ribonucleoside	CK	353.16992	Positive	C15H23N5O5	22663-55-4	3.59	y = 0.14668 x - 3.62817e-4	0.99345	0.1	500
DHZROG	Dihydrozeatin-O-glucoside riboside	CK	515.222745	Positive	C21H33N5O10	62512-95-2	3.48	y = 0.22689 x - 0.00468	0.99398	0.1	500
DZ	Dihydrozeatin	CK	221.12766	Positive	C10H15N5O	14894-18-9	3.13	y = 0.07920 x - 0.00501	0.99598	0.1	500
GA19	Gibberellin A19	GA	362.17294	Negative	C20H26O6	6980-44-5	5.15	y = 0.04612 x + 0.00282	0.99976	5	500
GA20	Gibberellin A20	GA	332.162375	Negative	C19H24O5	19143-87-4	5.34	y = 0.07224 x + 0.00624	0.99935	2	500
GA3	Gibberellin A3	GA	346.14164	Negative	C19H22O6	77-06-5	4.43	y = 0.05937 x + 0.00777	0.99921	1	500
H2JA	Dihydrojasmonic acid	JA	212.141245	Negative	C12H20O3	3572-64-3	6.16	y = 0.13131 x + 0.02198	0.99774	0.5	500
IAA	Indole-3-acetic acid	Auxin	175.063329	Positive	C10H9NO2	87-51-4	5.02	y = 0.01258 x + 2.06193e-4	0.99608	0.2	500
IAA-Val-Me	Indole-3-acetyl-L-valine methyl ester	Auxin	288.147393	Positive	C16H20N2O3	1308991-15-2	6.11	y = 0.98684 x + 0.00646	0.99955	0.1	500
IAN	3-Indoleacetonitrile	Auxin	156.068748	Positive	C10H8N2	771-51-7	5.79	y = 0.08161 x + 0.00488	0.99980	0.5	500
ICA	Indole-3-carboxylic acid	Auxin	161.047679	Negative	C9H7NO2	771-50-6	4.76	y = 0.01185 x - 5.55641e-4	0.99629	0.5	500
ICAld	Indole-3-carboxaldehyde	Auxin	145.052764	Positive	C9H7NO	487-89-8	4.89	y = 0.02404 x + 0.00197	0.99576	0.1	500
IP	N6-isopentenyladenine	CK	203.117095	Positive	C10H13N5	2365-40-4	4.12	y = 0.08821 x + 0.00249	0.99323	0.1	500
iP7G	N6-Isopentenyl-adenine-7-glucoside	CK	365.16992	Positive	C16H23N5O5	59384-58-6	3.69	y = 0.25780 x - 0.00529	0.99787	0.1	500
iP9G	N6-Isopentenyl-adenine-9-glucoside	CK	365.16992	Positive	C16H23N5O5	83087-94-9	4.08	y = 0.19709 x + 0.00127	0.99843	0.1	500
IPR	N6-isopentenyladenosine	CK	335.159355	Positive	C15H21N5O4	7724-76-7	4.51	y = 0.08624 x + 0.00243	0.99510	0.1	500
JA-ILE	Jasmonoyl-L-isoleucine	JA	323.209659	Negative	C18H29NO4	12330-92-9	6.33	y = 0.36961 x + 0.00401	0.99844	0.1	500
JA-Phe	N-[(-)-Jasmonoyl]-(l)-phenalanine	JA	357.194009	Positive	C21H27NO4	120303-53-9	6.38	y = 0.51871 x + 0.01105	0.99749	0.1	500
JA-Val	N-[(-)-Jasmonoyl]-(L)-valine	JA	309.194009	Negative	C17H27NO4	120303-51-7	6.00	y = 0.92878 x + 0.02098	0.99806	0.1	500
K9G	Kinetin-9-glucoside	CK	377.133535	Positive	C16H19N5O6	98177-43-6	3.80	y = 0.17069 x + 0.00170	0.99976	0.1	500
mT9G	meta-Topolin-9-glucoside	CK	403.149185	Positive	C18H21N5O6	179528-30-4	3.72	y = 0.16216 x - 0.00145	0.99843	0.1	500
OPC-4	3-oxo-2-(2-(Z)-Pentenyl) cyclopentane-1-butyric acid	JA	238.156895	Positive	C14H22O3	136845-17-5	6.40	y = 0.07738 x + 0.02182	0.99707	2	500
OPDA	cis(+)-12-Oxophytodienoic acid	JA	292.203845	Positive	C18H28O3	5074224-79-7	7.26	y = 1.65900 x + 0.46506	0.99816	0.1	500
oT9G	ortho-Topolin-9-glucoside	CK	403.149185	Positive	C18H21N5O6	160299-96-7	4.10	y = 0.12679 x + 4.73120e-5	0.99821	0.1	500
OxIAA	2-oxindole-3-acetic acid	Auxin	191.058244	Positive	C10H9NO3	2971-31-5	4.21	y = 0.00833 x - 3.72481e-4	0.99771	1	500
pTR	para-Topolin riboside	CK	373.13862	Positive	C17H19N5O5	23666-24-2	3.95	y = 0.12117 x - 0.00269	0.99671	0.1	500
tZOG	trans-Zeatin-O-glucoside	CK	381.164835	Positive	C16H23N5O6	56329-06-7	2.87	y = 0.06746 x - 0.02916	0.99390	0.2	500
tZR	trans-Zeatin riboside	CK	351.15427	Positive	C15H21N5O5	6025-53-2	3.58	y = 0.25169 x - 0.00187	0.99884	0.1	500
