# Supplementary material for: Targeted multi-platform metabolome analysis and enzyme activity analysis of kiwifruit during postharvest ripening
Source: Front Plant Sci. 2023 Mar 7;14:1120166. doi: 10.3389/fpls.2023.1120166 (PMC10028114; doi:10.3389/fpls.2023.1120166)
Supplement: Supplementary file 6 [file Table_6.xlsx]

## Sheet: sheet 1
Supplementary Table 6 Correlation analysis between enzymes activity and fruit quality indexes of Kiwifruit
	β-1,3-GA	β-GAL	GPI	AI	ICD	ACO	α-AF	α-Amy	β-Amy	β-GLU	PK	PC	SOD	SP	SDBE	PG	PME	CAT	POD	HK	PFK	XET	CS	CE	SPS	NI	6PGDH	SS	Starch	Total pectin	Sucrose	Fructose	Glucose	Citric acid	Quinic acid	Malic acid	SSC
β-GAL	-.816**
GPI	-0.745	.935*
AI	-.846**	.850**	.897**
ICD	-0.304	0.608	0.514	0.222
ACO	0.596	-0.337	-0.424	-0.737	0.451
α-AF	-0.528	0.429	0.517	0.648	-0.302	-0.713
α-Amy	-0.792	0.735	0.713	.853*	0.239	-0.578	0.536
β-Amy	-0.715	.832**	.876*	.854**	0.274	-0.494	0.774	0.751
β-GLU	-0.12	0.258	0.247	0.047	0.74	0.378	-0.191	0.03	0.116
PK	-0.741	0.591	0.436	0.581	0.357	-0.301	0.386	0.711	0.556	0.366
PC	-0.529	0.537	0.518	0.507	0.532	-0.146	0.287	0.641	0.498	0.677	0.761
SOD	-.801**	0.593	0.597	.836**	-0.14	-.815**	.815*	.819**	0.767	-0.205	0.663	0.4
SP	-0.568	0.739	0.716	0.517	.800*	0.116	0.2	0.509	0.686	0.676	0.614	0.676	0.312
SDBE	0.794	-0.787	-0.713	-0.73	-0.415	0.348	-0.488	-0.645	-.818**	-0.267	-0.758	-0.519	-0.699	-0.784
PG	-0.777	.954**	.961**	.881*	0.607	-0.381	0.455	0.746	.844*	0.362	0.559	0.608	0.587	0.748	-0.731
PME	-.810**	.950**	.930*	.892**	0.587	-0.39	0.465	.844*	.862**	0.325	0.663	0.661	0.652	0.764	-0.771	.980**
CAT	-0.639	0.518	0.548	0.663	-0.14	-0.604	.897**	0.573	.832*	-0.144	0.529	0.268	.873**	0.409	-0.742	0.503	0.536
POD	-0.742	0.543	0.563	.828*	-0.231	-.874**	0.774	0.692	0.733	-0.253	0.576	0.26	.934*	0.232	-0.714	0.533	0.578	.834**
HK	-0.639	0.498	0.526	0.685	-0.22	-0.672	.878**	0.594	.808*	-0.242	0.533	0.237	.889**	0.341	-0.745	0.453	0.502	.971**	.898**
PFK	-0.386	0.586	0.701	0.472	0.65	0.049	0.169	0.535	0.56	0.56	0.274	0.684	0.168	0.759	-0.389	0.657	0.661	0.154	0.04	0.114
XET	-0.703	0.624	0.467	0.636	0.363	-0.394	0.205	0.673	0.485	0.311	.857**	0.663	0.576	0.512	-0.762	0.58	0.658	0.357	0.609	0.424	0.221
CS	-0.407	0.432	0.427	0.345	0.547	0.013	0.119	0.537	0.426	0.646	0.566	.878**	0.21	0.67	-0.48	0.489	0.549	0.149	0.116	0.137	0.765	0.571
CE	-0.669	0.591	0.57	0.61	0.154	-0.361	0.684	0.527	.812**	0.121	0.678	0.386	0.745	0.666	-.905**	0.548	0.591	.907**	0.734	.887**	0.259	0.517	0.303
SPS	-0.572	0.304	0.259	0.543	-0.351	-0.646	0.709	0.647	0.572	-0.42	0.541	0.097	.848**	0.093	-0.498	0.281	0.39	0.789	.800**	.804**	-0.113	0.362	-0.026	0.645
NI	-.865**	.869*	.914*	.978**	0.257	-0.682	0.686	0.799	.893**	0.111	0.614	0.53	.830*	0.605	-.808**	.876**	.880*	0.728	.829**	0.749	0.503	0.633	0.374	0.718	0.516
6PGDH	-0.408	0.572	0.609	0.364	0.703	0.17	0.191	0.223	0.578	0.735	0.425	0.558	0.168	.922**	-0.697	0.605	0.564	0.384	0.142	0.299	0.666	0.338	0.571	0.641	-0.092	0.495
SS	0.376	-0.07	-0.21	-0.456	0.383	0.737	-0.486	-0.349	-0.158	0.086	-0.253	-0.353	-0.517	0.153	0.054	-0.134	-0.131	-0.272	-0.51	-0.348	-0.082	-0.237	-0.118	-0.104	-0.237	-0.449	0.122
